# Supplementary material for: Detection of SARS-CoV-2 RNA in wastewater from an enclosed college campus serves as an early warning surveillance system
Source: PLoS One. 2023 Jul 20;18(7):e0288808. doi: 10.1371/journal.pone.0288808 (PMC10358889; doi:10.1371/journal.pone.0288808)
Supplement: S1 Data — Ct values for each sampled site from July 31, 2020 to December 7, 2020. (XLSX) [file pone.0288808.s001.xlsx]

## Sheet: Overview
Data Information	Abbreviated in Figures as:	Primer Sets		Color Organization		Color Organization
Locaction Names		N1		No hits		Avg of all 4 hits
Galloway (Quarantine)	Quarantine	N2				1 hit
I-House (Unoccupied Dorm)	Unoccupied			N1 hits avg		2 hits
M-Lot (Southern Outflow)	S. Outflow			1 hit		3 hits
Trask (Athletics Outflow)	A. Outflow			2 hits		4 hits
Wag (Northern Outflow)	N. Outflow
				N2 hits avg
				1 hit
				2 hits
Raw data
		2020-07-31	2020-08-07	2020-08-14	2020-08-19	2020-08-21	2020-08-24	2020-08-26	2020-08-28	2020-08-31	2020-09-02	2020-09-04	2020-09-09	2020-09-11	2020-09-14	2020-09-16	2020-09-18	2020-09-21	2020-09-23	2020-09-25	2020-09-28	2020-09-30	2020-10-02	2020-10-05	2020-10-07	2020-10-09	2020-10-12	2020-10-14	2020-10-16	2020-10-21	2020-10-23	2020-10-28	2020-10-30	2020-11-04	2020-11-06	2020-11-11	2020-11-13	2020-11-18	2020-11-20	2020-11-23	2020-11-25	2020-11-30	2020-12-07
Quarantine N1	N1 Replicate A						35.48	32.62	30.67	29.49	28.46		27.86	30.04	32.16	30.87	26.97	25.11	30.59	30.2	34.34	29.73	29.31	28.95	24.37	30.43	29.53	31.1514	27.88	24.51	26.3843	28.53	28.78	30.5	32.98	37.41	30.25	29.52	26.2	32.93	35.97	35.17	33.47
Quarantine N1	N1 Replicate B	39.94					36.61	33.15	30.99	30.43	28.46	33.69	27.37	29.35	31.8	30.36		24.67	30.27	29.31	33.57	29.58	29.34	29.04	24.14	30.75		31.53	28.09	24.3	26.29	28.83	28.53	30.27	33.17	37.35	30.37	29.3	25.78	32.4			33.51
Quarantine N2	N2 Replicate A						37.76	33.6	30.56	30.14	33.78	34.26	28.38	30.37	32.13	31.13	27.26	25.21	30.72	29.33	32.52	30.2	29.17	28.97	24.06	31.02	30.13	32.2027	28.57	24.93	27.0489	28.97	29.27	31.22	33.69	36.94	30.79	30.17	26.4	33.58	36.83	35.01	38.12
Quarantine N2	N2 Replicate B						36.21	33.99	31.26	30.28	30.73	31.66	29.66	30.09	31.43	30.83	27.7	25.89	30.35	29.59	33.24	30.01	29.22	29.13	24.21	30.46	30.32	31.9511	28.75	24.93	35.0491	29.37	29.55	31.01	33.67	36.84	31.08	30.23	26.41	33.39	37.34	36.29	39.13
Quarantine	N1 Replic A&B avg						36.045	32.885	30.83	29.96	28.46	33.69	27.615	29.695	31.98	30.615	26.97	24.89	30.43	29.755	33.955	29.655	29.325	28.995	24.255	30.59	29.53	31.3407	27.985	24.405	26.3371	28.68	28.655	30.385	33.075	37.38	30.31	29.41	25.99	32.665	35.97	35.17	33.49
Quarantine	N2 Replic A&B avg	39.94					36.985	33.795	30.91	30.21	32.255	32.96	29.02	30.23	31.78	30.98	27.48	25.55	30.535	29.46	32.88	30.105	29.195	29.05	24.135	30.74	30.225	32.0769	28.66	24.93	31.049	29.17	29.41	31.115	33.68	36.89	30.935	30.2	26.405	33.485	37.085	35.65	38.625
Quarantine	All hits avg (up to 4)	39.94					36.515	33.34	30.87	30.085	30.3575	33.2033	28.3175	29.9625	31.88	30.7975	27.31	25.22	30.4825	29.6075	33.4175	29.88	29.26	29.0225	24.195	30.665	29.9933	31.7088	28.3225	24.6675	28.6931	28.925	29.0325	30.75	33.3775	37.135	30.6225	29.805	26.1975	33.075	36.7133	35.49	36.0575
Unoccupied N1	N1 Replicate A																37.57																30.54						37.29
Unoccupied N1	N1 Replicate B																	36.66									29.56						30.64						36.54
Unoccupied N2	N2 Replicate A					40.37				30.14						37.48		36.93															31.39
Unoccupied N2	N2 Replicate B								31.26																						27.4005		31.29
Unoccupied	N1 Replic A&B avg																37.57	36.66									29.56						30.59						36.915
Unoccupied	N2 Replic A&B avg					40.37			31.26	30.14						37.48		36.93													27.4005		31.34
Unoccupied	All hits avg (up to 4)					40.37			31.26	30.14						37.48	37.57	36.795									29.56				27.4005		30.965						36.915
S. Outflow N1	N1 Replicate A					38.13	32.96	34.16	32.96	29.91	34.68	34.48	32.16	32.01	35.2	34.09	34.03	31.71	32.79	33.16		34.55	33.97	34.46	33.32	33.51	31.34	30.1688	35.26	33	32.4389	35.09		34.49	38.05	35.72		36	33.95	35.68
S. Outflow N1	N1 Replicate B				35.35	35.88	33.55	34.43	33.79	29.61			31.85	32.12		33.16	34.74	33.55	34.69	33.69		36.61	34.22	35.4404	32.98	33.91		29.9873	36.86	33.67	32.0596		36.84	35.31		37.16	36.14	35.42	33.83
S. Outflow N2	N2 Replicate A					36.44	34.4	34.41	34.42	30.14	37.12		32.38	31.91	33.89	34.27	34.14	32.25	34.84	33.35	36.48	36.06	34.28	33.79	32.58	35.58	31.89	29.8421	35.08	33.27	32.7937	33.83		35.79	36.91	36.01	37.54	37.11	34.4	36		37.39
S. Outflow N2	N2 Replicate B				36.51	37.1	34.77	36.12	31.26	30	36.21	37.71	32.28	32.82	38.09	34.02	33.81	31.76	35.12	33.68	37.42	35.16	33.94	34.8	33.48	34.01	31.81	30.1044		32.73		36.85	37.14	35.28		38.1	38.84	36.49	34.25	36.03
S. Outflow	N1 Replic A&B avg				35.35	37.005	33.255	34.295	33.375	29.76	34.68	34.48	32.005	32.065	35.2	33.625	34.385	32.63	33.74	33.425		35.58	34.095	34.9502	33.15	33.71	31.34	30.0781	36.06	33.335	32.2493	35.09	36.84	34.9	38.05	36.44	36.14	35.71	33.89	35.68
S. Outflow	N2 Replic A&B avg				36.51	36.77	34.585	35.265	32.84	30.07	36.665	37.71	32.33	32.365	35.99	34.145	33.975	32.005	34.98	33.515	36.95	35.61	34.11	34.295	33.03	34.795	31.85	29.9732	35.08	33	32.7937	35.34	37.14	35.535	36.91	37.055	38.19	36.8	34.325	36.015		37.39
S. Outflow	All hits avg (up to 4)				35.93	36.8875	33.92	34.78	33.1075	29.915	36.0033	36.095	32.1675	32.215	35.7267	33.885	34.18	32.3175	34.36	33.47	36.95	35.595	34.1025	34.6226	33.09	34.2525	31.68	30.0256	35.7333	33.1675	32.4307	35.2567	36.99	35.2175	37.48	36.7475	37.5067	36.255	34.1075	35.9033		37.39
A. Outflow N1	N1 Replicate A							36.12					34.49			37.29			34.06	32.44	36.2	32.13	35.1	31.45	33.13	33.03	32.13	33.6888	29.3	38.01			35.1		36.56					39.13			37.17
A. Outflow N1	N1 Replicate B												35.94					34.57	33.31	33.99	34.51	33.09	35.05	31.1	32.81	32.6	31.27	34.2377	29.4	36.77	37.13	35.36	35.69							34.2			36.06
A. Outflow N2	N2 Replicate A							35.85		30.14			35.73	36.78				34.29	34.2	32.79	34.54	33.02	37.28	31.16	32.86	32.8	33		30.33	36.07		36.22	35.7		37.23				38.52				37.44
A. Outflow N2	N2 Replicate B							41.9	31.26				35.16					35.03	34.28	34.24	35.08	32.82	35.05	31.46	33.23	32.41	32.61	36.92	30.36	36.21	32.83	36.38	39.6		35.18					35.83	38.85
A. Outflow	N1 Replic A&B avg							36.12					35.215			37.29		34.57	33.685	33.215	35.355	32.61	35.075	31.275	32.97	32.815	31.7	33.9633	29.35	37.39	37.13	35.36	35.395		36.56					36.665			36.615
A. Outflow	N2 Replic A&B avg							38.875	31.26	30.14			35.445	36.78				34.66	34.24	33.515	34.81	32.92	36.165	31.31	33.045	32.605	32.805	36.92	30.345	36.14	32.83	36.3	37.65		36.205				38.52	35.83	38.85		37.44
A. Outflow	All hits avg (up to 4)							37.9567	31.26	30.14			35.33	36.78		37.29		34.63	33.9625	33.365	35.0825	32.765	35.62	31.2925	33.0075	32.71	32.2525	34.9488	29.8475	36.765	34.98	35.9867	36.5225		36.3233				38.52	36.3867	38.85		36.89
N. Outflow N1	N1 Replicate A					37.16		33.08		29.87	35.1		31.96	33.37	35.85	33.3	33.7	32.58	32.72	29.04	33.71	36.74	35.22	34.31	33.67	33.41	26.9	35.21	33.16	31.78		34.52		35.33	34.26	33.16	37.09		34.27	32.79			36.3
N. Outflow N1	N1 Replicate B							32.82		29.85			32.2	31.99		34	34.91	32.29	34.04	28.6	33.32	36.58	35.51	34.31	35.06	33.3	32.69	35.7	33.86	31.65	35.44	34.02		34.38	34.23	32.94	37.23	38.15	34.67	32.62	37.58	34.57	35
N. Outflow N2	N2 Replicate A				37.31	36.52		32.86	37.02	30.14	38.01		32.99	31.28	34.45	34.04	34.56	32.68	33.68	29.13	35.07	36.06	34.15	35.05	34.5	33.51	27.68	35.17	35.31	32.46		34		35.08	35.13	33.45	37.67		33.65	34.06
N. Outflow N2	N2 Replicate B				36.43			34.46	31.26	30.27		38.5	33.44	32.01	38.58	33.37	36.73	32.25	33.37	29.35	34.35	34.25	35.88	33.97	34.76	33.32	27.59	34.81	35.01	23.23		34.51		34.73	35.03	33.68	36.69	38.54	34.7	33.45		36.43	37.31
N. Outflow	N1 Replic A&B avg					37.16		32.95		29.86	35.1		32.08	32.68	35.85	33.65	34.305	32.435	33.38	28.82	33.515	36.66	35.365	34.31	34.365	33.355	29.795	35.455	33.51	31.715	35.44	34.27		34.855	34.245	33.05	37.16	38.15	34.47	32.705	37.58	34.57	35.65
N. Outflow	N2 Replic A&B avg				36.87	36.52		33.66	34.14	30.205	38.01	38.5	33.215	31.645	36.515	33.705	35.645	32.465	33.525	29.24	34.71	35.155	35.015	34.51	34.63	33.415	27.635	34.99	35.16	27.845		34.255		34.905	35.08	33.565	37.18	38.54	34.175	33.755		36.43	37.31
N. Outflow	All hits avg (up to 4)				36.87	36.84		33.305	34.14	30.0325	36.555	38.5	32.6475	32.1625	36.2933	33.6775	34.975	32.45	33.4525	29.03	34.1125	35.9075	35.19	34.41	34.4975	33.385	28.715	35.2225	34.335	29.78	35.44	34.2625		34.88	34.6625	33.3075	37.17	38.345	34.3225	33.23	37.58	35.5	36.2033
No hits
N1 hits avg
1 hit
2 hits
N2 hits avg
1 hit
2 hits
Avg of all 4 hits
1 hit
2 hits
3 hits
4 hits
*I don't like this way of looking at it as much - doesn't show if it was 1 or 2 hits
AVG of all hits w/ primer ID
		2020-07-31	2020-08-07	2020-08-14	2020-08-19	2020-08-21	2020-08-24	2020-08-26	2020-08-28	2020-08-31	2020-09-02	2020-09-04	2020-09-09	2020-09-11	2020-09-14	2020-09-16	2020-09-18	2020-09-21	2020-09-23	2020-09-25	2020-09-28	2020-09-30	2020-10-02	2020-10-05	2020-10-07	2020-10-09	2020-10-12	2020-10-14	2020-10-16	2020-10-21	2020-10-23	2020-10-28	2020-10-30	2020-11-04	2020-11-06	2020-11-11	2020-11-13	2020-11-18	2020-11-20	2020-11-23	2020-11-25	2020-11-30	2020-12-07
Galloway (Quarantine)		39.94					36.515	33.34	30.87	30.085	30.3575	33.2033	28.3175	29.9625	31.88	30.7975	27.31	25.22	30.4825	29.6075	33.4175	29.88	29.26	29.0225	24.195	30.665	29.9933	31.7088	28.3225	24.6675	28.6931	28.925	29.0325	30.75	33.3775	37.135	30.6225	29.805	26.1975	33.075	36.7133	35.49	36.0575
I-House (Unoccupied Dorm)						40.37			31.26	30.14						37.48	37.57	36.795									29.56				27.4005		30.965						36.915
M Lot (Southern Outflow)					35.93	36.8875	33.92	34.78	33.1075	29.915	36.0033	36.095	32.1675	32.215	35.7267	33.885	34.18	32.3175	34.36	33.47	36.95	35.595	34.1025	34.6226	33.09	34.2525	31.68	30.0256	35.7333	33.1675	32.4307	35.2567	36.99	35.2175	37.48	36.7475	37.5067	36.255	34.1075	35.9033		37.39
Trask (Athletics Outflow)								37.9567	31.26	30.14			35.33	36.78		37.29		34.63	33.9625	33.365	35.0825	32.765	35.62	31.2925	33.0075	32.71	32.2525	34.9488	29.8475	36.765	34.98	35.9867	36.5225		36.3233				38.52	36.3867	38.85		36.89
Wag (Northern Outflow)					36.87	36.84		33.305	34.14	30.0325	36.555	38.5	32.6475	32.1625	36.2933	33.6775	34.975	32.45	33.4525	29.03	34.1125	35.9075	35.19	34.41	34.4975	33.385	28.715	35.2225	34.335	29.78	35.44	34.2625		34.88	34.6625	33.3075	37.17	38.345	34.3225	33.23	37.58	35.5	36.2033
N1
N2
Both N1 and N2 pos
